# Supplementary material for: Validation of models using basic parameters to differentiate intestinal tuberculosis from Crohn’s disease: A multicenter study from Asia
Source: PLoS One. 2020 Nov 30;15(11):e0242879. doi: 10.1371/journal.pone.0242879 (PMC7703980; doi:10.1371/journal.pone.0242879)
Supplement: S1 Data — (CSV) [file pone.0242879.s004.csv]

No.	Hospital	prevalence_ITB	age	sex	duration before dx (months)	abdominal pain	anemia	ascites	constipation	diarrhea	EIMs	fever	hematochezia	intestinal_obstruction	pulmonary_involvement	perianal_disease	night_sweat	weight_loss	diag.	IGRA	< 4 seg	Dcolon	sigmoid	rectum	Anal	Anorectal	Cecum	Acolon	Tcolon	ileum	ICV	patulous_IC	Apthous	cobblestone	longitudinal_ulcer	mucosal_bridging	Nodular	Pseudopol	luminal_stricture	Skip	transverse_ulcer	Lee_DX	Lee_socre_cal	Lee_score	Patho No.	presence of granuloma	confluent_granuloma	large granuloma (>200 mcm)	? 5 granulomas/ section
5	0	0.28	24	2	12	1	1	0	0	1	0	1	0	0	0	0	0	1	1
67	0	0.28	28	2	6	1	0	0	0	1	0	1	1	0	0	0	0	1	2
74	0	0.28	30	2	48	1	0	0	0	0	0	0	0	0	0	0	0	0	2
162	1	0.28	45	2	36	0	0	0	0	1	1	0	0	0	0	0	0	0	1
167	1	0.28	35	1	24	0	1	0	0	1	0	0	0	0	0	1	0	0	1
184	2	0.28	42	1	12	1	0	0	0	1	0	0	0	0	0	0	0	1	1
187	2	0.28	18	2	24	0	0	0	0	1	0	0	0	0	0	0	0	0	1
200	2	0.28	61	1	6	0	0	0	0	0	0	0	0	0	0	0	0	1	2
203	2	0.28	53	2	0.5	0	0	0	0	1	0	1	0	0	1	0	0	0	2
205	2	0.28	71	2	2	1	0	0	0	0	0	1	0	0	1	0	0	1	2
206	2	0.28	58	2	1	1	0	0	0	0	0	0	0	0	1	0	0	0	2
218	2	0.28	17	1	6	1	0	0	0	1	0	1	0	0	0	0	0	1	1
4	0	0.28	41	2	9	1	1	0	0	1	0	0	0	0	0	0	0	1	1
8	0	0.28	55	2	72	1	0	0	1	0	0	0	0	0	0	0	0	1	2
12	0	0.28	56	1		1	0	0	0	0	0	0	0	0	0	0	0	1	2
16	0	0.28	65	2	9	1	1	0	0	0	0	0	0	0	0	0	0	1	2
17	0	0.28	57	2	3	1	1	0	0	0	0	1	0	0	0	0	0	1	2
21	0	0.28	27	2	2	1	1	0	0	1	0	1	0	0	1	0	0	1	2
22	0	0.28	73	2	60	0	0	0	0	1	0	1	0	0	0	0	0	1	2
23	0	0.28	60	1	12	1	0	0	1	0	0	0	0	0	1	0	0	0	2
24	0	0.28	50	2	24	1	0	0	0	1	1	1	0	0	0	0	0	1	2
27	0	0.28	30	1	1	1	0	0	0	1	0	1	1	0	0	0	0	1	2
31	0	0.28	24	2	11	0	0	0	1	0	0	1	0	0	0	0	0	0	2
37	0	0.28	74	1	12	1	1	1	1	0	0	0	0	0	1	0	0	1	2
39	0	0.28	30	1	1	1	1	0	0	0	0	0	0	0	1	0	0	1	2
41	0	0.28	46	2	15	1	0	0	1	0	0	0	0	0	0	0	0	0	1
45	0	0.28	49	2	8	0	1	0	0	0	0	1	0	0	0	0	0	1	2
48	0	0.28	68	1	4	1	1	0	0	1	0	0	1	0	0	0	0	1	2
51	0	0.28	62	1	6	0	1	0	0	1	0	1	0	0	0	0	0	1	2
55	0	0.28	30	2	2	0	0	0	0	0	0	0	1	0	0	0	0	0	2
59	0	0.28	20	2	12	1	1	0	0	1	1	0	0	0	0	0	0	1	1
61	0	0.28	43	1	1	0	1	0	0	0	0	0	0	0	0	0	0	0	2
64	0	0.28	33	2	4	1	0	0	1	0	0	1	0	0	0	0	0	1	2
68	0	0.28	82	1	3	0	1	0	0	1	0	0	0	0	0	0	0	1	2
71	0	0.28	60	1	24	1	0	0	0	1	0	0	0	0	0	0	0	0	2
72	0	0.28	45	2	2	1	0	0	0	0	0	1	0	0	0	0	0	1	2
76	0	0.28	50	1	20	1	0	0	0	1	0	0	1	0	0	0	0	1	1
79	0	0.28	49	1	1	1	1	0	0	1	0	0	1	0	0	1	0	1	2
80	0	0.28	42	1	2	0	1	0	0	0	0	1	0	0	0	0	1	1	2
81	0	0.28	52	1		1	0	0	0	1	0	0	0	0	0	0	0	0	2
83	0	0.28	56	1	24	1	0	0	0	0	1	0	1	0	0	0	0	1	1
85	0	0.28	60	1	2	1	0	0	0	1	0	0	0	0	1	0	0	1	2
86	0	0.28	56	2	7	1	1	0	1	1	1	1	0	0	0	0	0	1	1	1
90	0	0.28	55	1		1	0	0	0	0	0	1	1	0	1	0	0	0	2
91	0	0.28	79	1	2	0	1	0	0	0	0	0	0	0	0	0	0	1	1
94	0	0.28	61	1	3	1	0	0	0	0	1	0	0	1	1	1	0	0	2
95	0	0.28	48	1	1	1	0	0	1	0	0	0	0	1	0	0	0	1	2
103	0	0.28	58	2	4	0	1	0	1	0	0	0	0	0	0	0	0	0	2
104	0	0.28	67	2		0	1	0	0	0	0	1	0	0	0	0	0	1	2	1
109	0	0.28	61	2	12	1	0	0	1	0	0	1	0	1	0	0	0	1	2	0
112	0	0.28	63	1	4	1	1	0	0	0	0	1	1	0	0	0	0	1	2
129	1	0.28	54	2		1	0	0	0	0	0	1	0	0	0	0	0	0	2
133	1	0.28	61	1	10	0	1	0	0	0	0	0	0	0	0	0	0	0	2
134	1	0.28	59	2		1	0	0	0	0	0	0	0	0	0	0	0	1	2
135	1	0.28	56	2	1	0	0	0	1	0	0	0	0	0	0	0	0	0	2
137	1	0.28	72	1	3	0	0	0	0	1	0	0	0	0	0	0	0	1	2
138	1	0.28	44	1	1	1	0	0	0	0	0	0	0	0	0	0	0	0	2
141	1	0.28	54	2	1	0	0	0	0	0	0	0	1	0	0	0	0	0	2
142	1	0.28	29	1	3	0	0	0	0	0	0	0	0	0	0	0	0	0	2
144	1	0.28	58	1	5	0	1	0	0	0	0	0	1	0	0	1	0	1	2
156	1	0.28	59	2	48	0	0	0	0	0	0	0	1	0	0	0	0	0	1
166	1	0.28	24	1	2	1	0	0	0	1	0	0	1	0	0	0	0	0	1
168	1	0.28	19	2	2	1	1	0	0	0	0	0	0	0	0	0	0	0	1
170	1	0.28	52	2	24	1	0	0	0	0	0	0	0	0	0	0	0	1	1
185	2	0.28	20	2	24	0	0	0	0	1	0	0	0	0	0	1	0	1	1
191	2	0.28	68	1	32	0	0	0	0	1	1	0	0	0	0	0	0	0	1
195	2	0.28	81	1	11	0	0	0	0	1	0	0	1	0	0	0	0	0	2
196	2	0.28	49	1	4	1	0	0	1	1	0	0	0	0	0	0	0	1	2
197	2	0.28	47	2	12	0	0	0	0	1	0	0	0	0	0	0	0	1	2
198	2	0.28	63	1	12	0	0	0	1	1	0	0	0	0	0	0	0	1	2
199	2	0.28	21	1	0.75	1	0	0	0	0	0	1	1	0	1	0	0	0	2
201	2	0.28	49	2	0	0	0	0	0	0	0	0	0	0	0	0	0	0	2
202	2	0.28	39	1	7	1	0	0	0	1	0	1	0	0	1	0	0	1	2
204	2	0.28	54	2	3	0	0	0	0	0	0	1	0	0	0	0	0	1	2
207	2	0.28	58	2	1	1	0	0	0	0	0	1	1	1	0	0	0	0	2
208	2	0.28	69	2	6	0	0	0	0	0	0	0	0	0	0	0	0	1	2
210	2	0.28	44	1	0.5	1	0	0	0	1	0	1	0	0	0	0	0	1	2
211	2	0.28	52	1	5	0	0	0	0	0	0	0	0	0	0	0	0	0	2
212	2	0.28	52	2	12	0	1	0	0	0	0	0	0	0	0	0	0	0	1
214	2	0.28	28	1	12	1	0	0	0	1	0	0	0	0	0	0	0	1	1	0
3	0	0.28	70	2		1	1	0	0	1	0	0	0	0	0	1	0	1	1
9	0	0.28	38	2	1	1	1	0	0	1	0	1	0	0	1	0	0	1	2
15	0	0.28	51	1	1	1	1	0	0	1	0	0	1	0	0	0	0	1	1
20	0	0.28	43	2	2	0	0	0	0	1	1	0	0	0	0	0	0	0	1
33	0	0.28	27	2	2	1	1	0	0	0	1	0	1	0	0	0	0	0	1
50	0	0.28	34	1	5	1	0	0	0	1	1	0	1	0	0	0	0	1	1
66	0	0.28	40	1	4	0	1	0	0	0	1	1	0	0	0	0	0	1	2
77	0	0.28	49	2	8	1	0	0	1	0	1	1	0	1	0	0	0	1	1
82	0	0.28	57	2	5	1	1	0	0	1	0	1	1	1	0	0	0	1	1
84	0	0.28	74	1	13	0	1	0	0	1	0	0	1	0	0	0	0	1	1
97	0	0.28	57	2		0	1	0	1	0	0	0	0	0	0	0	0	0	2	1
106	0	0.28	45	2	1	0	1	0	0	1	0	1	1	0	1	0	0	1	2
110	0	0.28	49	2	1	1	1	1	0	1	0	1	1	1	0	0	0	0	1
115	0	0.28	31	1		0	1	0	0	0	0	0	1	0	0	1		1	1
116	0	0.28	61	1	6	1	1	0	0	0	0	1	0	0	0	1		1	1	0
118	0	0.28	62	1	1	0	1	0	1	0	1	0	0	0	0	1	0	1	1	0
120	0	0.28	61	1	24	1	0	0	0	1	0	0	0	0	0	0		1	1	1
122	0	0.28	57	1		0	0	0	0	0	0	0	0	0	0	0	0	0	2	1
125	0	0.28	48	1	1	1	0	0	0	1	1	0	1	0	0	0		1	1	0
163	1	0.28	30	1	12	1	0	0	0	1	0	0	0	0	0	0	0	1	1
173	2	0.28	36	1	7	1	0	0	0	1	0	0	0	0	0	0	0	1	1
176	2	0.28	21	1	15	0	0	0	0	1	1	0	0	0	0	0	0	0	1
177	2	0.28	78	2	5	1	1	0	0	0	0	0	0	0	0	0	0	1	1
182	2	0.28	55	1	10	0	0	0	0	1	0	0	0	0	0	0	0	1	1
189	2	0.28	21	1	12	1	0	0	0	1	0	1	0	0	0	1	0	0	1
192	2	0.28	15	2	2	0	0	0	0	1	1	0	0	0	0	0	0	1	1
193	2	0.28	39	2	120	0	0	0	0	1	0	0	0	0	0	0	0	1	1
221	2	0.28	47	2	12	0	0	0	0	1	0	0	0	0	0	1	0	0	1
1	0	0.28	42	2	4	1	1	0	0	1	1	0	0	0	0	0	0	1	1
6	0	0.28	23	2		1	1	0	0	1	1	1	0	0	0	0	0	0	1
10	0	0.28	35	2	2	1	0	0	0	0	0	0	1	0	0	0	0	0	1
11	0	0.28	42	2	10	1	0	0	0	1	0	0	0	0	0	0	0	1	1
13	0	0.28	31	1	12	1	0	0	0	0	1	0	0	0	0	0	0	0	1	0
14	0	0.28	57	1	3	0	1	0	0	0	0	0	0	0	0	0	0	0	1
18	0	0.28	59	2	3	0	0	0	1	0	0	0	0	0	0	1	0	0	1
19	0	0.28	38	2	1	1	0	0	0	0	0	0	1	0	0	0	0	0	2
28	0	0.28	63	2	2	1	0	0	1	1	0	0	0	0	0	0	0	1	1
30	0	0.28	52	2	3	0	0	0	0	0	0	0	0	0	0	0	0	0	1
32	0	0.28	50	2	3	1	0	0	1	1	0	1	0	0	0	0	0	1	1
34	0	0.28	74	2	1	1	1	0	0	1	0	0	0	0	0	0	0	0	1
36	0	0.28	60	1	6	1	0	0	0	1	0	1	0	0	0	0	0	1	1
42	0	0.28	41	2	11	0	1	0	0	1	1	0	1	0	0	0	0	1	1
43	0	0.28	21	1	48	1	1	0	0	0	0	1	0	0	0	1	1	1	1
44	0	0.28	51	2	2	1	1	0	0	1	0	1	1	1	0	0	0	1	1
46	0	0.28	79	2	36	1	1	0	0	1	0	0	0	0	0	0	0	1	1
47	0	0.28	68	1	5	1	1	0	0	0	0	0	0	0	0	0	0	1	1
49	0	0.28	30	1	7	1	1	0	0	1	0	1	1	0	0	0	0	1	1
52	0	0.28	61	1	10	1	1	0	0	1	0	1	0	0	1	0	0	1	2
53	0	0.28	39	1	4	1	1	0	0	0	0	1	0	0	0	0	0	1	2
54	0	0.28	56	2	15	1	1	0	0	1	0	1	0	0	0	0	0	1	1
56	0	0.28	74	1	4	0	1	0	0	1	0	0	1	0	0	0	0	1	1
57	0	0.28	44	2	13	1	1	0	0	0	0	0	0	0	0	0	0	1	1
60	0	0.28	49	2	4	1	1	0	0	1	0	0	0	0	0	1	0	1	1
62	0	0.28	62	2	4	0	1	0	0	1	0	0	0	0	1	0	0	1	2
63	0	0.28	37	1	10	1	0	0	0	1	0	1	0	0	1	0	0	1	2
65	0	0.28	53	2	24	1	1	0	0	1	0	1	1	0	0	0	0	0	1
69	0	0.28	33	1	2	0	1	0	0	1	0	1	1	0	1	0	0	1	2
70	0	0.28	60	1	8	0	0	0	0	0	0	0	0	0	0	0	0	0	2
73	0	0.28	61	2	16	1	0	0	1	0	1	1	0	0	0	0	0	1	1
75	0	0.28	80	2	4	0	1	0	0	0	0	0	0	0	0	0	0	0	1
78	0	0.28	58	1	7	0	1	0	0	0	0	0	1	0	0	0	0	0	1
87	0	0.28	53	1	7	1	0	0	0	0	0	1	0	0	0	0	0	1	2
88	0	0.28	50	1	14	1	0	0	0	0	0	0	0	0	0	0	0	0	1
89	0	0.28	42	1	10	1	0	0	0	0	0	1	0	1	0	0	0	1	1
92	0	0.28	62	2	84	1	1	0	0	1	0	0	0	0	0	0	0	1	1
93	0	0.28	46	1	5	0	0	0	0	1	0	0	0	0	0	0	0	1	2
96	0	0.28	84	1	1	0	1	0	0	0	0	0	1	0	0	0		1	1
98	0	0.28	54	1	3	1	0	0	0	1	0	0	0	0	0	0	0	1	2
100	0	0.28	71	2	60	1	0	0	0	1	0	0	0	0	0	0		1	1
101	0	0.28	68	1	1	1	1	0	0	1	0	1	0	0	0	0	0	1	1
102	0	0.28	79	2	2	1	1	0	0	1	0	0	0	0	0	0	0	1	1	0
105	0	0.28	60	2	2	1	1	1	0	0	0	0	0	1	0	0	0	1	2	1
108	0	0.28	53	1	1	1	1	0	0	0	0	1	0	1	1	0	0	1	2
113	0	0.28	57	1	1	1	0	0	0	0	0	1	0	0	0	0		1	1
114	0	0.28	79	1	1	1	1	0	0	1	0	0	1	0	0	1		0	1
117	0	0.28	58	1	1	1	0	0	0	1	0	0	0	0	1	0		1	2
119	0	0.28	34	1	2	1	0	0	0	1	1	0	1	1	0	0		1	1
121	0	0.28	19	2	60	0	1	0	0	1	1	0	0	0	0	1		1	1	0
123	0	0.28	32	1	30	1	0	0	0	1	0	0	0	0	0	0		0	1	0
126	0	0.28	45	1	60	1	0	0	0	0	0	0	0	0	0	0		1	1	0
130	1	0.28	25	2	2	1	0	0	0	0	0	1	0	0	0	0	0	1	2
131	1	0.28	89	2	1	0	1	0	0	0	0	0	0	0	0	0	0	0	2
132	1	0.28	30	2	4	0	1	0	0	1	0	1	0	0	0	0	0	1	2
136	1	0.28	68	2	5	1	1	0	1	1	0	0	0	0	0	0	0	1	2
140	1	0.28	42	1	1	1	0	0	0	0	0	0	1	0	0	0	0	1	2
146	1	0.28	42	1	12	1	1	0	0	0	0	0	0	0	0	0	0	0	1
147	1	0.28	36	2	24	1	1	0	0	0	0	0	0	1	0	0	0	0	1
148	1	0.28	18	1	2	1	0	0	0	0	0	0	0	1	0	0	0	0	1
149	1	0.28	86	2	12	1	1	0	0	0	0	0	1	0	0	0	0	0	1
150	1	0.28	42	2	36	1	0	0	0	0	0	0	1	0	0	0	0	0	1
151	1	0.28	78	1	8	1	1	0	1	0	0	0	0	0	0	0	0	0	1
152	1	0.28	68	2	36	1	1	0	0	0	0	0	1	0	0	0	0	0	1
153	1	0.28	47	1	2	1	0	0	0	1	0	0	0	0	0	0	0	0	1
154	1	0.28	34	1	1	1	1	0	0	0	0	0	0	0	0	0	0	0	1
155	1	0.28	73	1	3	1	1	0	0	1	0	1	0	0	0	0	0	1	1
157	1	0.28	54	1	3	1	0	0	0	0	0	0	0	0	0	0	0	0	1
158	1	0.28	25	2	3	1	1	0	0	1	0	0	0	0	0	0	0	1	1
160	1	0.28	42	2	60	0	1	0	0	1	0	0	0	0	0	0	0	1	1
161	1	0.28	38	2	120	1	0	0	0	1	0	0	0	0	0	0	0	0	1
164	1	0.28	54	2	4	1	1	0	0	0	0	1	0	0	0	1	0	1	1
165	1	0.28	43	1	12	1	0	0	0	0	0	0	1	0	0	0	0	1	1
169	1	0.28	54	1	6	1	1	0	0	0	0	0	0	0	0	0	0	1	1
172	2	0.28	68	2	36	0	0	0	0	1	1	0	0	0	0	0	0	1	1
178	2	0.28	30	2	4	1	0	0	0	1	1	0	0	0	0	0	0	1	1
179	2	0.28	49	2	12	0	0	0	0	1	0	0	1	0	0	0	0	0	1
180	2	0.28	55	2	48	1	0	0	0	1	0	0	0	0	0	0	0	1	1
181	2	0.28	31	2	24	1	0	0	0	1	1	0	0	0	0	0	0	0	1
183	2	0.28	53	1	24	1	0	0	0	0	0	0	0	0	0	0	0	1	1
186	2	0.28	31	1	20	1	0	0	0	1	0	0	1	0	0	1	0	1	1
188	2	0.28	16	2	4	1	0	0	0	1	0	1	0	0	0	0	0	1	1
190	2	0.28	60	1	36	1	0	0	0	0	1	0	0	0	0	0	0	0	1
209	2	0.28	68	2	3	0	0	0	0	1	0	0	0	0	1	0	0	1	2
213	2	0.28	47	2	4	0	1	0	0	0	0	0	1	0	0	0	0	0	1
215	2	0.28	31	1	2	0	0	0	0	1	0	0	0	0	0	1	0	0	1
216	2	0.28	64	1	2	0	0	0	0	1	0	0	0	0	0	0	0	1	1
217	2	0.28	29	2	36	1	0	0	0	1	0	0	0	0	0	0	0	1	1
219	2	0.28	60	2	1	0	0	0	0	0	0	0	1	0	0	0	0	0	1
220	2	0.28	42	2	12	1	0	0	0	1	0	0	0	0	0	0	0	1	1
223	2	0.28	20	1	72	0	0	0	0	1	0	0	0	0	0	0	0	1	1
35	0	0.28	27	2	4	1	1	0	0	1	0	0	0	0	1	0	0	1	2
40	0	0.28	29	1	1	1	1	0	0	0	0	1	1	0	0	0	0	1	2
127	0	0.28	58	1		0	0	0	0	0	0	0	0	0	0	0		0	2	1
225	3	0.28	75	1	36	1	1	0		1	0	1	1	0	0	0	0	1	1
243	4	0.28	46.24657534	1	2	0	1	0		1	0	0	0	0	0	0	0	1	1
247	4	0.28	36.5260274	1	12	1	1	0		0	0	0	1	0	0	0	0	1	1
248	4	0.28	17.56986301	2	9	1	1	0		1	0	1	1	0	0	1	0	1	1
249	4	0.28	33.34794521	1	2	1	0	0		1	0	0	0	0	0	1	0	1	1
250	4	0.28	48.90684932	2	5	1	0	0		0	0	0	0	0	0	0	0	1	1
251	4	0.28	22.38356164	2	5	1	0	0		1	0	0	1	0	0	0	0	0	1
254	4	0.28	24.57260274	2	6	1	1	0		0	0	0	0	0	0	0	0	0	1
257	4	0.28	18.09041096	1		1	0	0		1	0	0	0	0	0	0	0	0	1
258	4	0.28	76.83835616	1	1	1	1	0		1	0	1	0	0	0	0	0	1	1
259	4	0.28	46.65479452	2	12	0	0	0		1	0	0	1	0	0	1	0	1	1
261	4	0.28	28.89315068	2	2	1	0	0		1	0	0	0	0	0	0	0	1	1
263	4	0.28	43.08219178	2	3	1	1	0		0	0	0	0	0	0	0	0	0	1
265	4	0.28	23.5890411	2												1			1
266	4	0.28	15.44109589	2	24	0	1	0		1	1	0	1	0	0	0	0	1	1
269	4	0.28	18.00547945	1	2	1	1	0		1	0	0	0	0	0	0	0	1	1
270	4	0.28	38.62739726	1	6	1	1	0		1	0	0	0	1	0	0	0	0	1
271	4	0.28	17.9890411	2	1	1	1	0		0	0	0	1	0	0	0	0	0	1
272	4	0.28	52.49863014	1	3	1	0	0		1	0	0	0	0	0	1	0	0	1
275	4	0.28	18.86575342	1	2	1	0	0		0	0	0	0	0	0	0	0	0	1
276	4	0.28	53.0739726	1	2	0	0	0		1	0	0	1	0	0	0	0	0	1
278	4	0.28	22.32054795	1	4	1	1	0		1	0	0	1	0	0	1	0	1	1
280	4	0.28	27.90958904	1							0					1			1
282	4	0.28	32.0739726	1	9	1	0	0		0	0	0	0	0	0	1	0	1	1
284	4	0.28	17.44657534	1	1	0	0	0		0	0	0	1	0	0	1	0	0	1
287	4	0.28	25.68219178	2	12	1	0	0		0	0	0	0	0	0	0	0	0	1
288	4	0.28	21.12876712	1		0	0	0		0	0	0	1	0	0	0	0	0	1
292	4	0.28	19.3369863	1	3	1	1	0		1	0	0	1	0	0	0	0	1	1
294	4	0.28	30.02191781	1	1	1	0	0		0	0	0	1	0	0	0	0	0	1
297	4	0.28	34.29041096	1	2	1	0	0		1	0	0	0	1	0	0	0	1	1
299	4	0.28	35.95616438	1	1	1	0	0		0	0	1	0	0	0	0	0	0	1
300	4	0.28	25.63561644	1	2	1	1	0		1	0	0	0	0	0	0	0	0	1
304	4	0.28	20.22465753	2	6	1	0	0		0	0	0	0	0	0	0	0	1	1
306	4	0.28	53.42191781	1	1	0	0	0		1	1	0	0	0	0	0	0	0	1
307	4	0.28	29.5890411	2	2	1	1	0		1	0	0	0	0	0	0	0	1	1
310	4	0.28	23.33150685	2	1	0	1	0		0	0	0	0	0	0	0	0	0	1
311	4	0.28	17.59726027	2	22	0	1	0		1	0	0	1	0	0	0	0	0	1
312	4	0.28	15.16986301	1	12	1	0	0		1	0	0	1	0	0	0	0	1	1
313	4	0.28	26.04931507	2		1													1
315	4	0.28	21.31780822	1	12	0	0	0		0	0	0	0	0	0	1	0	1	1
317	4	0.28	53.96438356	2		1	0	0		1	0	0	0	0	0	0	0	0	1
318	4	0.28	42.15616438	2	3	1	1	0		1	1	0	1	0	0	1	0	1	1
319	4	0.28	34.50136986	1	3	1	0	0		1	0	0	0	0	0	0	0	1	1
321	4	0.28	27.68219178	2	6	1	1	0		1	0	0	1	0	0	0	0	0	1
327	4	0.28	16.87671233	2	1	1	0	0		1	1	0	0	0	0	0	0	0	1
329	4	0.28	41.09315068	1	1	1	0	0		1	0	0	1	0	0	0	0	0	1
333	4	0.28	65.75890411	1	48	1	0	0		1	0	0	1	0	0	1	0	0	1
343	4	0.28	10.41369863	1	24	1	1	0		0	0	0	0	0	0	0	0	1	1
344	4	0.28	25.26849315	2	6	0	0	0		0	0	0	0	0	0	1	0	0	1
345	4	0.28	56.91506849	2	0	0	0	0		0	0	0	0	0	0	0	0	0	1
348	4	0.28	18.56438356	1	4	0	0	0		1	0	0	0	0	0	1	0	0	1
349	4	0.28	51.2739726	1	3	1	0	0		1	0	0	1	0	0	0	0	1	1	0
352	4	0.28	52.69863014	2		1	0	0		1	0	0	1	0	0	0	0	0	1
356	4	0.28	24.57260274	1	6	1	1	0		1	0	1	1	0	0	0	1	1	1
357	4	0.28	17.26575342	1	4	1	0	0		1	0	0	1	0	0	0	0	0	1
359	4	0.28	17.97260274	1	6	1	0	0		1	0	0	0	0	0	0	0	1	1
361	4	0.28	21.90136986	1	2	0	1	0		1	0	1	0	0	1	0	1	1	1
363	4	0.28	34.10410959	1	15	0		0		1	0	0	1	0	0	1	0	0	1
364	4	0.28	23.36164384	1	12	1	1	0		0	0	0	1	0	0	0	0	1	1
365	4	0.28	31.04931507	2		0	0	0		1	0	0	1	0	0	0	0	0	1
367	4	0.28	17.98356164	1	48	1	0	0		1	0	0	0	0	0	1	0	1	1
368	4	0.28	26.71780822	1	36	1	0	0		1	0	0	1	0	0	0	0	0	1
369	4	0.28	25.99726027	1	12	1	1	0		1	0	1	0	0	0	1	0	1	1
371	4	0.28	20.82191781	1	3	0	1	0		0	1	0	0	0	0	0	0	0	1
372	4	0.28	25.94520548	1	1	1	0	0		0	0	1	0	0	0	0	0	0	1
378	4	0.28	26.63835616	1	3	1	0	0		0	0	0	0	0	0	0	0	0	1
380	4	0.28	36.90410959	1	36	1	1	0		1	0	0	0	0	0	0	0	0	1
383	4	0.28	31.78356164	1	12	1	0	0		1	0	0	1	0	0	0	0	0	1
385	4	0.28	28.8109589	2	12	1	0	0		1	0	0	0	0	0	0	0	0	1
386	4	0.28	54.27123288	2	36	1	0	0		1	0	0	1	0	0	0	0	0	1
388	4	0.28	26.7260274	1	12	1	0	0		1	0	0	1	0	0	0	0	0	1
390	4	0.28	30.67945205	1	12	1	1	0		0	0	0	0	0	0	0	0	1	1
393	4	0.28	18.15616438	2	1	1	1	0		1	0	0	0	0	0	0	0	1	1
394	4	0.28	32.18630137	2		0	0	0		0	0	0	1	0	0	0	0	0	1
395	4	0.28	26.41917808	1	4	1	0	0		1	0	0	1	0	0	0	0	1	1
398	4	0.28	49.57534247	1	36	0	1	0		0	1	0	0	0	0	1	0	0	1
399	4	0.28	25.18082192	1	36	1	1	0		1	0	0	1	0	0	0	0	1	1
400	4	0.28	41.71780822	2	24	1	1	0		1	0	0	0	0	0	0	0	0	1
401	4	0.28	48.63013699	1	48	0	0	0		1	0	0	0	0	0	1	0	0	1
402	4	0.28	50.43287671	2	24	1	0	0		1	0	0	0	0	0	0	0	0	1
403	4	0.28	18.56986301	1	1	1	0	0		1	0	1	1	0	0	1	0	0	1
404	4	0.28	53.83287671	2	2	1	0			1	0	0	1	0	0	0	0	0	1
405	4	0.28	48.11232877	2	24	1	1	0		1	0	0	0	0	0	1	0	0	1
406	4	0.28	40.73424658	2	48	0	1	0		0	0	0	0	0	0	1	0	0	1
409	4	0.28	26.82191781	1	15	0	0	0		0	0	0	0	0	0	1	0	0	1
415	4	0.28	27.27671233	1	3	1	1	0		1	0	0	0	0	0	0	0	1	1
417	4	0.28	19.92054795	1	6	1	0	0		1	0	0	0	0	0	0	0	1	1
419	4	0.28	20.65479452	2	6	1	1	0		1	0	0	1	0	1	0	0	0	2
421	4	0.28	17.87945205	1	3	1	0	0		1	0	0	0	0	0	0	0	0	1
422	4	0.28	46.58082192	2	108	1	1	0		0	0	0	1	0	0	0	0	1	1
423	4	0.28	44.29589041	2	6	1	1	0		1	0	0	0	0	0	0	0	0	1
426	4	0.28	25.23287671	1	36	0	1	0		0	1	0	0		0	0	0	0	1
427	4	0.28	49.59178082	2		0	1	0		0	0	0	0	0	0	0	0	0	1
428	4	0.28	11.13972603	1	10	1	0	0		1	0	0	0	0	0	1	0	0	1
429	4	0.28	36.57808219	1	5	1	0	0		1	0	0	1	0	0	1	0	1	1
430	4	0.28	35.86027397	2	12	0	0	0		0	0	0	0	0	0	1	0	0	1
431	4	0.28	55.82191781	1	1	1	0	0		0	0	0	1	0	0	0	0	0	1
432	4	0.28	27.35890411	1	6	0	0	0		1	0	0	1	0	0	0	0	1	1
436	4	0.28	34.6739726	1	24	1	1	0		0	0	0	0	0	0	1	0	1	1	0
437	4	0.28	30.25205479	1	12	1	0	0		0	0	0	1	0	0	0	0	0	1
438	4	0.28	25.00547945	1	6	0	0	0		1	0	0	0	0	0	0	0	1	1
441	4	0.28	19.94794521	1	12	0	0	0		0	0	0	0	0	0	1	0	0	1	0
443	4	0.28	41.80821918	1	9	1	1	0		1	1	0	0	0	0	0	0	0	1
444	4	0.28	60.26027397	2	6	0	0	0		1	0	0	0	0	0	0	0	0	1
449	4	0.28	35	1									1						1	0
450	4	0.28	48.6	1	2	1	1	0		1	0	0	1	0	0	1	0	0	1
454	4	0.28	13.48493151	2	3	1	1	0		1	0	1	1	0	0	0	0	1	1	0
458	4	0.28	43.55342466	1	15	1	0	0		0	0	1	0	0	0	0	0	1	1
459	4	0.28	19.38356164	2	24	1	1	0		1	0	0	0	0	0	0	0	1	1	0
461	4	0.28	37.70410959	1	36	1	0	0		0	0	0	0	1	0	0	0	0	1
462	4	0.28	55.79178082	1	24	0	0	0		0	0	0	0	0	0	1	0	0	1
464	4	0.28	30.68219178	1		0	0	0		0	0	0	0	0	0	1	0	0	1
465	4	0.28	41.84383562	1	6	1	0	0		0	0	0	0	0	0	0	0	0	1
466	4	0.28	31.12876712	1	36	1	1	0		1	0	0	0	0	0	0	0	0	1
471	4	0.28	58.11232877	2	12	1	0	0		0	0	0	1	0	0	0	0	0	1
481	4	0.28	13.24657534	2	24	1	1	0		1	1	0	0	0	0	0	0	1	1	0
482	4	0.28	22.64383562	1		0	0	0		1	0	0	0	0	0	0	0	0	1	1
483	4	0.28	22.72054795	1	1	0	0	0		0	0	0	0	0	0	1	0	0	1
484	4	0.28	14.50958904	2	1	1	1	0		0	0	1	0	0	0	0	0	0	1
485	4	0.28	40.64931507	1	12	0	1	0		0	0	0	0	0	0	0	0	0	1
486	4	0.28	41.03561644	1						1	1			1					1
487	4	0.28	13.92328767	1	12	0	0	0		0	0	0	0	0	0	0	0	1	1
489	4	0.28	25.05479452	1										1					1
490	4	0.28	15.08219178	1	2	0	1	0		0	0	0	0	0	0	0	0	1	1
496	4	0.28	7.378082192	1	3	1	0	0		1	0	0	1	0		0	0	0	1
497	4	0.28	36.52054795	1	9	0	0	0		0	0	0	0	0	0	1	0	0	1	0
500	4	0.28	15.94520548	1	7	0	0	0		0	0	0	0	0	0	1	0	0	1	0
501	4	0.28	25.52876712	1	36	0	0	0		0	0	0	0	0	0	1	0	0	1	0
502	4	0.28	38.01369863	1	7	1	0	0		0	0	0	0	1	0	0	0	1	1
508	4	0.28	29.77534247	2	1	1	0			0	0	0	0	1	0	0	0	0	1
509	4	0.28	41.91780822	1	12	0	0	0		1	0	0	0	0	0	0	0	0	1
513	4	0.28	30.30684932	2	1	1	1	0		1	0	1	0	0	0	0	0	0	1
518	4	0.28	17.01643836	1	24	0	0	0		1	0	0	0	0	0	0	0	1	1
519	4	0.28	16.63287671	1	48	1	0	0		1	0	1	0	0	0	1	0	0	1
520	4	0.28	22.69041096	1	12	1	1	0		1	0	0	1	0	0	0	0	1	1
526	4	0.28	20.52054795	1	6	1	0	0		1	0	0	0	0	0	1	0	1	1
529	4	0.28	15.69041096	1	4	0	0	0		0	0	0	0	0	0	1	0	0	1
537	4	0.28	73.71506849	1	6	0	0	0		1	0	0	0	0	0	0	0	0	2
548	4	0.28	65.29041096	2		1	1	0		0	0	0	0	0	0	0	0	0	2
552	4	0.28	26.10958904	2	6	0	0	0		0	0	0	0	0	0	0	0	1	2
554	4	0.28	64.1260274	2	1	1	1	0		0	0	1	1	0	1	0	0	0	2
555	4	0.28	64.29041096	2															2
556	4	0.28	81.11232877	2	1	0	0	0		0	0	0	0	0	0	0	0	1	2
560	4	0.28	63.9369863	1	1	1	0	0		0	0	0	0	0	0	0	0	0	2
561	4	0.28	50.49589041	2	1	0	1	0		1	0	0	0	0	0	0	1	1	2
562	4	0.28	42.24657534	1	1	1	0	0		0	0	0	1	0	0	0	0	0	2	1
567	4	0.28	31.52328767	1	4	0	0	0		0	0	0	1	0	0	0	0	0	2
570	4	0.28	76.63287671	2	6	1	0	0		0	0	0	0	0	0	0		0	2
573	4	0.28	78.88767123	1	3	0	1	0		0	0	0	0	0	0	0	0	1	2
574	4	0.28	81.19726027	2	1	0	1	0		0	0	0	1	0	0	0	0	0	2
578	4	0.28	59.28219178	1	1	1	1	0		0	0	0	0	1	0	0	0	0	2
579	4	0.28	61.90136986	1	2	1	1	0		1	0	0	1	0	0	0	0	1	2	1
582	4	0.28	89.53424658	1	4	1	1	0		0	0	0	0	0	0	0	0	0	2
586	4	0.28	39.82739726	1	3	0	1	0		0	0	0	1	0	0	0	0	0	2
2	0	0.28	67	1	1	1	1	0	0	0	0	0	0	0	1	0	0	1	2
7	0	0.28	42	2	4	1	1	1	1	0	0	1	0	0	1	0	0	1	2
25	0	0.28	34	2	1	1	1	0	0	1	1	1	0	0	1	0	0	1	2
26	0	0.28	30	1	1	0	0	0	0	1	1	1	0	0	1	1	0	1	2
29	0	0.28	50	1	4	1	0	0	0	0	0	0	0	0	1	0	0	1	2
38	0	0.28	30	1	1	1	0	0	0	1	0	1	0	0	0	0	0	1	2
58	0	0.28	53	1	14	1	1	0	0	0	0	0	0	0	0	0	0	0	1
99	0	0.28	52	2	9	1	0	0	0	0	0	0	1	0	0	0	0	0	2
107	0	0.28	38	2	12	1	0	0	0	0	0	1	1	0	0	0	0	1	2	1
111	0	0.28	46	1	2	0	0	0	0	1	0	0	0	0	0	0	0	1	2
128	0	0.28	65	1	24	1	0	0	0	0	0	0	0	0	0	0	0	1	1	0
139	1	0.28	65	1	12	0	0	0	0	1	0	0	0	0	0	0	0	0	2
143	1	0.28	54	2		1	0	0	0	0	0	1	0	0	0	0	0	0	2
145	1	0.28	57	1		0	0	0	0	0	0	0	1	0	0	0	0	0	2
159	1	0.28	43	2	1	1	0	0	1	1	0	0	1	0	0	0	0	0	1
171	1	0.28	25	1	24	1	0	0	0	0	0	0	0	0	0	0	0	1	1
174	2	0.28	26	1	1	0	0	0	0	0	1	0	1	0	0	0	0	0	1
175	2	0.28	60	2	6	1	0	0	0	1	0	0	0	0	0	0	0	1	1
194	2	0.28	42	2	2	1	0	0	0	0	0	1	0	0	1	0	0	1	2
222	2	0.28	15	1	9	1	0	0	0	0	0	0	0	0	0	0	0	1	1
224	3	0.28	55	2	60	1	0	0		1	0	1	0	0	0	0	0	0	1
226	3	0.28	70	2	6	1	0	0		1	0	0	0	0	0	0	0	1	1
227	3	0.28	56	1	4	1	0	0		1	0	0	0	1	0	0	0	1	1
228	3	0.28	30	1	2	1	0	0		1	0	0	1	0	0	0	0	1	1
229	3	0.28	27	1	6	0	1	0		1	0	1	1	0	1	0	0	1	2
230	3	0.28	59	1	12	1	0	0		1	0	0	0	0	0	0	0	1	1
231	3	0.28	60	1	3	0	1	0		0	0	0	1	0	0	0	0	0	2
232	3	0.28	44	1	11	0	1	0		0	0	1	1	0	0	0	0	1	1
233	3	0.28	50	2	6	1	1	0		1	1	0	0	0	0	0	0	1	1
234	3	0.28	44	1	6	1	0	0		1	0	0	0	0	0	0	0	0	2
235	3	0.28	39	2	24	1	0	0		1	0	0	0	0	0	0	0	0	1
236	3	0.28	39	1	24	1	1	0		1	1	1	1	0	0	1	0	1	1
237	3	0.28	62	2	12	1	1	0		1	0	0	0	0	0	0	0	1	2
238	3	0.28	65	2	6	1	1	0		1	0	1	0	0	0	0	0	1	1
239	3	0.28	53	2	48	1	0	0		0	0	0	0	0	0	0	0	0	1
240	3	0.28	65	2	6	0	1	0		0	0	0	1	0	0	0	0	0	2
241	3	0.28	44	1	22	1	0	0		1	0	0	0	0	0	0	0	1	1
242	3	0.28	40	2	2	1	1	0		1	0	1	0	0	1	0	1	1	2
245	4	0.28	35.5890411	2	6	1		0		1	0	0	0	0	0	0	0	0	1
246	4	0.28	48.4109589	1	1	1	1	0		0	0	0	0	1	0	0	0	1	1
252	4	0.28	55.83561644	1	6	0	0	0		1	0	0	1	0	0	0	0	0	1
253	4	0.28	65.90136986	1	12	0	1	0		1	0	0	0	0	0	0	0	1	1
255	4	0.28	21.14794521	1	6	1	1	0		1	0	0	1	0	0	0	0	0	1
256	4	0.28	27.08767123	2	24	1	0	0		1	0	0	1	0	0	1	0	0	1
273	4	0.28	23.94520548	1	1	1	0	0		1	0	0	0	0	0	0	0	0	1
274	4	0.28	29.61369863	2	1	0	0	0		1	0	0	0	0	0	0	0	0	1
277	4	0.28	28.14520548	1	12	0	0	0		1	0	0	0	0	0	1	0	0	1
279	4	0.28	14.71780822	1	11	0	0	0		0	0	0	1	0	1	1	1	0	1
281	4	0.28	38.37534247	2	6	1	0	0		1	0	0	1	0	0	0	0	1	1
283	4	0.28	15	1	1	1	1	0		1	0	1	1	0	0	0	0	0	1
285	4	0.28	52.04109589	2	18	0	0	0		0	0	0	1	0	0	0	0	0	1
286	4	0.28	46.0630137	1	3	1	1	0		0	1	1	0	0	0	0	0	1	1
289	4	0.28	35.89315068	2	60	0	0	0		0	0	0	1	0	0	0	0	0	1
290	4	0.28	33.26849315	1	2	0	1	0		1	0	0	1	0	0	1	0	0	1
291	4	0.28	20.21917808	1	1	1	0	0		1	0	0	0	0	0	1	0	1	1
293	4	0.28	24.81369863	2		1	1	0		1	1	0	0	0	0	0	0	1	1
295	4	0.28	14.41369863	1	12	1	1	0		1	1	1	0	0	0	0	0	1	1
296	4	0.28	49.66027397	1	9	1	0	0		1	0	0	1	0	0	0	0	1	1
298	4	0.28	21.19726027	1		1	0	0		0	0	0	1	0	0	1	0	0	1
301	4	0.28	21.71232877	1	6	1	1	0		1	0	0	0	0	0	1	0	1	1
302	4	0.28	36.54246575	1	3	1	0	0		1	0	0	1	0	0	0	0	1	1
303	4	0.28	25.6109589	1	3	1	1	0		1	0	0	1	0	0	0	0	0	1
305	4	0.28	39.20821918	1	1	1	1	0		0	0	0	0	1	0	0	0	0	1
309	4	0.28	42.8739726	2	1	1	0	0		1	0	0	0	0	0	0	0	0	1
316	4	0.28	19.03561644	1	1	0	1	0		0	0	0	1	0	0	0	0	0	1
320	4	0.28	28.59452055	1	60	0	0	0		1	1	0	0	0	0	0	0	0	1
322	4	0.28	23.07123288	1	1	0	0	0		0	0	0	0	0	0	1	0	0	1
323	4	0.28	20.3369863	1	1	1	0	0		0	0	0	0	0	0	0	0		1
326	4	0.28	24.84109589	1						1									1
328	4	0.28	22.75890411	2	9	1	1	0		0	0	0	0	0	0	0	0	1	1
330	4	0.28	46.09315068	1	2	1	1	0		0	0	0	1	0	0	0	0	1	1
334	4	0.28	22.33424658	1	1	1	0	0		1	0	0	1	0	0	0	0	1	1
335	4	0.28	20.8739726	1															1
336	4	0.28	71.38082192	1	36	1	0	0		0	0	0	1	1	0	1	0	0	1
337	4	0.28	32.07945205	1	1	1	0	0		0	0	0	0	1	0	0	0	0	1
338	4	0.28	33.38356164	1	48	0	0	0		0	0	0	1	1	0	0	0	0	1
339	4	0.28	24.62191781	1	36	0	0	0		0	0	0	1	0	0	1	0	0	1
340	4	0.28	43.68219178	1	15	0	0	0		1	0	0	0	0	0	0	0	0	1
341	4	0.28	29.1890411	1	24	1	0	0		1	0	0	0	0	0	0	0	0	1
342	4	0.28	17.57534247	1	6	1	1	0		1	0	0	0	0	0	1	0	0	1
347	4	0.28	60.63287671	1	1	0	1	0		1	0	0	0	0	0	0	0	0	1
350	4	0.28	24.18082192	1	1	1	0	0		0	0	0	0	1	0	0	0	0	1
354	4	0.28	28.54520548	2												1			1
360	4	0.28	35.96986301	1	6	1	0	0		0	0	1	0	0	0	0	1	1	1
362	4	0.28	18.44657534	1	18	1	1	0		1	0	0	1	0	0	1	0	0	1
370	4	0.28	24.91780822	1		1				1						1			1
373	4	0.28	56.99726027	2	8	0	0	0		1	0	0	0	0	0	0	0	0	1
376	4	0.28	51.03287671	2	12	1	0	0		1	0	0	0	0	0	0	0	0	1
377	4	0.28	38.47945205	1		1	0	0		1	0	0	1	0	0	1	0	0	1
379	4	0.28	40.92328767	1	2	0	0	0		0	0	0	0	0	0	1	0	0	1
381	4	0.28	26.88493151	1	3	1	0	0		0	0	0	0	0	0	0	0	0	1
382	4	0.28	44.69589041	1	1	1	0	0		0	0	0	0	0	0	0	0	0	1
384	4	0.28	36.90958904	2	12	1	1	0		0	0	0	0	0	0	0	0	1	1
387	4	0.28	24.37534247	1	24	1	1	0		0	0	0	1	0	0	0	0	0	1
389	4	0.28	36.16712329	1	24	0	0	0		0	0	0	1	0	0	1	0	0	1
392	4	0.28	28.38356164	1	24	0	0	0		0	0	0	0	0	0	1	0	0	1
396	4	0.28	31.29589041	1	24	1	0	0		1	0	0	0	0	0	0	0	0	1
397	4	0.28	47.64657534	2	24	1	0	0		1	0	0	1	0	0	0	0	0	1
408	4	0.28	30.06027397	1	12	1	0	0		1	0	1	0	0	0	1	0	1	1
410	4	0.28	32.33150685	1	12	1	1	0		1	0	0	0	0	0	0	0	1	1
411	4	0.28	47.74794521	1	48	0	0	0		0	0	0	0	1	0	0	0	1	1	0
412	4	0.28	31.52328767	1	1	1	0	0		0	0	0	1	0	0	0	0	0	1
418	4	0.28	27.62739726	1	6	1	0	0		1	0	0	0	0	0	0	0	1	1
424	4	0.28	29.50136986	1		1	0	0		1	0	0	1	0	0	0	0	1	1
425	4	0.28	43.22191781	2	24	1	0	0		1	0	0	1	0	0	0	0	0	1
433	4	0.28	17.8109589	1	6	0	1	0		1	0	0	1	0	0	0	0	0	1
434	4	0.28	22.14794521	2	24	0	0	0		0	0	0	1	0	0	0	0	0	1
435	4	0.28	49.53150685	1	84	0	0	0		0	0	0	0	0	0	1	0	0	1
439	4	0.28	14.21369863	2	3	1	1	0		1	0	0	1	0	0	0	0	1	1
440	4	0.28	53.70958904	1	24	1	0	0		0	0	0	0	0	0	0	0	1	1
442	4	0.28	22.17260274	1	1	0	1	0		0	0	0	0	0	0	0	0	0	1
445	4	0.28	62.92328767	2	12	1	1	0		0	0	0	0	0	0	0	0	0	1	0
446	4	0.28	19.19452055	1	12	1	1	0		0	0	0	1	0	0	0	0	0	1	0
447	4	0.28	69.62739726	1	12	1	0	0		0	0	0	0	1	0	0	0	0	1
448	4	0.28	45.88767123	1	12	1	1	0		1	0	0	1	0	0	1	0	0	1	0
451	4	0.28	30.13150685	1	2	1	0	0		1	0	0	1	0	0	0	0	1	1	0
452	4	0.28	47.8630137	2	3	1	0	0		1	0	0	1	0	0	0	0	1	1
453	4	0.28	33.1369863	2	11	1	0	0		1	0	0	0	0	0	0	0	0	1	0
455	4	0.28	15.84109589	1	9	1	0	0		1	0	0	0	0	0	0	0	1	1
456	4	0.28	41.81917808	1	8	1	0	0		0	0	0	1	0	0	1	0	0	1	0
457	4	0.28	49.04383562	1	2	1	0	0		0	0	0	0	1	0	0	0	0	1
460	4	0.28	38.4630137	2	6	1	0	0		0	0	0	0	0	0	0	0	0	1
467	4	0.28	14.43561644	1	7	1	0	0		0	0	1	0	0	0	1	0	0	1
468	4	0.28	24.89315068	1	2	1	0	0		1	0	1	0	0	0	0	0	1	1
470	4	0.28	14.8739726	2	1	0	0	0		1	0	1	1	0	0	1	0	0	1
473	4	0.28	33.85479452	2	6	1	0	0		1	0	0	1	0	0	1	0	0	1	0
474	4	0.28	25.05205479	2	1	1	1	0		1	0	0	0	0	0	0	0	0	1
476	4	0.28	20.82739726	1	12	1	0	0		1	0	0	1	0	0	0	0	1	1	0
478	4	0.28	20.50136986	1	12	0	0	0		1	0	0	1	0	0	0	0	1	1
479	4	0.28	27.10684932	1	1	1	1	0		1	0	0	0	0	0	0	0	0	1
480	4	0.28	30.04109589	1	12	1	0	0		0	0	0	0	1	0	0	0	0	1	0
491	4	0.28	20.7260274	2	24	1	0	0		0	0	0	0	0	0	0	0	1	1	0
492	4	0.28	44.47945205	2															1	1
495	4	0.28	23.23287671	1	12	1		0		1	0	0	0	0	0	0	0	0	1	0
498	4	0.28	55.97260274	1	12	0	0	0		0	0	0	0	0		1	0	0	1
503	4	0.28	69.03835616	1	3	1	1	0		1	0	0	0	1	0	0	0	1	1	1
504	4	0.28	26.20273973	1	5	1	1	0		0	0	0	0	0	0	0	0	0	1	0
505	4	0.28	31.9890411	2	36	1	1	0		1	0	0	0	0	0	0	0	0	1	0
507	4	0.28	11.43287671	1	6	1	1	0		1	0	0	1	0	0	1	0	1	1	0
510	4	0.28	27.73150685	2	12	1	0	0		0	0	0	0	0	0	0	0	0	1	0
511	4	0.28	51.79452055	2		1	0	0		0	0	0	0	1	0	0	0	0	1
512	4	0.28	19.79726027	1	3	0	0	0		0	0	0	1	0	0	1	0	0	1	0
514	4	0.28	12.57808219	2	2	0	0	0		1	0	1	0	0	0	0	0	0	1
517	4	0.28	21.89863014	1	12	0	1	0		1	0	0	1	0	0	1	0	0	1	0
522	4	0.28	16.27123288	2	24	1	1	0		1	0	0	0	0	0	0	0	0	1	0
523	4	0.28	56.95068493	1	12	1	0	0		0	0	0	0	0	0	0	0	0	1
527	4	0.28	16.36712329	2	2	1	0	0		1	0	0	0	0	0	0	0	1	1
530	4	0.28	14.19726027	2	9	1	1	0		1	0	0	0	0	0	0	0	1	1
532	4	0.28	13.02191781	2	6	1	0	0		0	0	0	0	0	0	0	0	1	1
533	4	0.28	66.23835616	1	1	1	0	0		0	0	0	0	0	0	0	0	0	2
534	4	0.28	81.05753425	2	1	1	1	0		0	0	1	0	0	0	0	0	0	2
535	4	0.28	64.62739726	1	1	0	1	0		0	0	0	0	0	0	1	0	0	2
540	4	0.28	38.64931507	2	24	1	1	0		1	1	1	1	0	0	0	0	0	2
541	4	0.28	46.44383562	2	3	1	1	0		0	0	0	0	1	0	0	0	0	2
542	4	0.28	47.57534247	1	12	1	1	0		0	0	1	0	0	1	0	0	1	2
543	4	0.28	31.71780822	1	3	0	1	1		1	0	1	0	0	1	0	0	1	2
544	4	0.28	17.67671233	2	1	0	1	0		0	0	1	0	0	1	0	0	0	2
545	4	0.28	84.63835616	2	1	0	1	0		0	0	0	0	0	0	0	0	0	2
547	4	0.28	55.32876712	2	18	0	0	0		1	0	0	1	0	0	0	0	1	2
549	4	0.28	59.84383562	1	5	1	0	0		0	0	0	0	0	0	0	0	0	2
557	4	0.28	65.88219178	1	12	0	0	0		1	0	0	0	0	0	0	0	1	1
558	4	0.28	72.63013699	2	1	0	1	0		0	0	0	1	0	0	0	0	0	2
559	4	0.28	46.41369863	1	1	1	0	0		0	0	0	0	1	0	0	0	0	2
564	4	0.28	52.55890411	1	2	1	0	0		0	0	0	0	0	0	0	0	0	2
565	4	0.28	38.95890411	1	1	1	0	0		0	0	0	0	1	1	0	0	0	2
566	4	0.28	37.64657534	1	1	1	1	0		0	0	1	0	1	1	0	0	1	2
568	4	0.28	42.61643836	2	1	1	0	0		0	0	0	0	0	0	0	0	0	2
571	4	0.28	73.17808219	2	6	1	0	0		0	0	0	0	0	0	0	0	0	2
572	4	0.28	55.4109589	2	12	1	0	0		1	0	0	1	0	0	0	0	1	2
575	4	0.28	64.42465753	2	4	1	1	0		1	0	0	0	0	0	0	0	0	2
576	4	0.28	72.7890411	1	3	1	0	0		0	0	0	0	0	0	0	0	0	2
577	4	0.28	64.19726027	1	3	0	1	0		1	0	0	0	0	0	0	0	1	2	1
588	4	0.28	18.87945205	2	24	1	1	0		1	0	0	1	0	0	0	0	0	2
590	4	0.28	29.74246575	1		1	0	0		0	0	0	0	0	0	0	0	1	2	0
[truncated: 15 more columns]
